# Supplementary material for: Emergence and evolution of yeast prion and prion-like proteins
Source: BMC Evol Biol. 2016 Jan 25;16:24. doi: 10.1186/s12862-016-0594-3 (PMC4727409; doi:10.1186/s12862-016-0594-3)
Supplement: Additional file 1: Table S1. — List of fungal proteomes and their sources (weblinks). (XLS 37 kb) [file 12862_2016_594_MOESM1_ESM.xls]

## Sheet: Sheet1
Species used in analysis of prion and prion-like protein evolution.	URL addresses provided for each proteome used.
Species	URL
Agaricus bisporus var. burnettii JB137-S8	http://www.uniprot.org
Ajellomyces_capsulatus_NAm1.02	http://fungalgenomes.org/data/PEP/
Ajellomyces_dermatitidis_ATCC_18188	http://www.broadinstitute.org/annotation/genome/blastomyces_dermatitidis/MultiDownloads.html
Allomyces_macrogynus_atcc_38327_3	http://www.broadinstitute.org/annotation/genome/multicellularity_project/MultiDownloads.html
Alternaria_brassicicola	http://genomeportal.jgi-psf.org/Altbr1/Altbr1.download.ftp.html
Arthrobotrys oligospora ATCC 24927	http://www.uniprot.org
Arthroderma benhamiae CBS 112371	http://www.uniprot.org
Arthroderma_otae_CBS_113480	http://rsat01.biologie.ens.fr/rsa-tools//data/genomes/Arthroderma_otae_CBS_113480_MO/genome/
Aspergillus carbonarius	http://genome.jgi-psf.org/Aspca3/Aspca3.download.ftp.html
Aspergillus clavatus	http://www.broadinstitute.org/annotation/genome/aspergillus_group/MultiDownloads.html
Aspergillus flavus	http://www.broadinstitute.org/annotation/genome/aspergillus_group/MultiDownloads.html
Aspergillus fumigatus	http://www.broadinstitute.org/annotation/genome/aspergillus_group/MultiDownloads.html
Aspergillus nidulans fgsc a4 1	http://www.broadinstitute.org/annotation/genome/aspergillus_group/MultiDownloads.html
Aspergillus niger CBS 513.88 / FGSC A1513	http://www.uniprot.org
Aspergillus oryzae	http://www.broadinstitute.org/annotation/genome/aspergillus_group/MultiDownloads.html
Aspergillus terreus	http://www.broadinstitute.org/annotation/genome/aspergillus_group/MultiDownloads.html
Aspergillus_kawachii_IFO4308	http://genome.jgi.doe.gov/pages/dynamicOrganismDownload.jsf?organism=Aspka1_1
Auricularia delicata TFB-10046	http://www.uniprot.org
Batrachochytrium dendrobatidis JEL423	http://fungalgenomes.org/data/PEP/
Beauveria_bassiana_ARSEF_2860	http://genome.jgi.doe.gov/pages/dynamicOrganismDownload.jsf?organism=Beaba1
Bipolaris sorokiniana ND90Pr	http://www.uniprot.org
Botryotinia_cinerea.B05.10_v2.23	http://www.broadinstitute.org/annotation/genome/botrytis_cinerea.2/MultiDownloads.html
Candida dubliniensis CD36	http://www.uniprot.org
Candida_albicans_sc5314	http://www.broadinstitute.org/annotation/genome/candida_group/MultiDownloads.html
Candida_glabrata_CBS_138	http://www.genolevures.org/download.html#cagl
Candida_orthopsilosis_Co_90-125	http://www.candidagenome.org/download/sequence/C_orthopsilosis_Co_90-125/current/
Candida_parapsilosis	http://www.broadinstitute.org/annotation/genome/candida_group/MultiDownloads.html
Candida_prachuapensis	http://fungalgenomes.org/data/NCBI_pep/
Candida_tenuis_ATCC_10573	http://genome.jgi.doe.gov/Cante1/Cante1.download.ftp.html
Candida_tropicalis	http://www.broadinstitute.org/annotation/genome/candida_group/MultiDownloads.html
Chaetomium_globosum	http://www.broadinstitute.org/annotation/genome/chaetomium_globosum.2/MultiDownloads.html
Cladophialophora psammophila CBS 110553	http://www.uniprot.org
Claviceps_purpurea_20.1	http://fungalgenomes.org/data/NCBI_pep/
Clavispora lusitaniae ATCC 42720	http://www.uniprot.org
Coccidioides_immitis_rs_3	http://www.broadinstitute.org/annotation/genome/coccidioides_group/MultiDownloads.html
Coccidioides_posadasii_str._Silveira	http://www.broadinstitute.org/annotation/genome/coccidioides_group/MultiDownloads.html
Colletotrichum fioriniae PJ7	http://www.uniprot.org
Colletotrichum gloeosporioides gc5	http://www.uniprot.org
Colletotrichum_graminicola_m1.001	http://genome.jgi.doe.gov/pages/dynamicOrganismDownload.jsf?organism=Colgr1
Colletotrichum_higginsianum_imi_349063	http://genome.jgi.doe.gov/pages/dynamicOrganismDownload.jsf?organism=Colhi1
Colletotrichum_lindemuthianum	http://fungalgenomes.org/data/NCBI_pep/
Coniophora_puteana_RWD-64-598	http://fungalgenomes.org/data/NCBI_pep/
Coprinopsis_cinerea_str. Okayama7/130	http://www.broadinstitute.org/annotation/genome/coprinus_cinereus/MultiDownloads.html
Cordyceps_militaris_CM01	http://fungalgenomes.org/data/NCBI_pep/
Cryphonectria parasitica	http://genomeportal.jgi-psf.org/Crypa1/Crypa1.download.ftp.html
Cryptococcus_gattii_R265	http://www.broadinstitute.org/annotation/genome/cryptococcus_neoformans_b/MultiDownloads.html
Cryptococcus_neoformans var. grubii H99	http://www.broadinstitute.org/annotation/genome/cryptococcus_neoformans_b/MultiDownloads.html
Cyphellophora europaea CBS 101466	http://www.uniprot.org
Debaryomyces_hansenii_CBS767	http://www.genolevures.org/download.html#deha
Dekkera_bruxellensis_AWRI1499	http://genome.jgi.doe.gov/pages/dynamicOrganismDownload.jsf?organism=Dekbr2
Dichomitus_squalens_LYAD-421_SS1	http://genome.jgi.doe.gov/pages/dynamicOrganismDownload.jsf?organism=Dicsq1
Encephalitozoon intestinalis ATCC 50506	http://www.uniprot.org
Encephalitozoon_cuniculi_GB-M1	http://fungalgenomes.org/data/PEP/
Encephalitozoon_hellem_ATCC_50504	http://fungalgenomes.org/data/PEP/
Encephalitozoon_romaleae_SJ-2008	http://genome.jgi.doe.gov/pages/dynamicOrganismDownload.jsf?organism=Encro1
Endocarpon pusillum Z07020	http://www.uniprot.org
Enterocytozoon_bieneusi_H348	http://fungalgenomes.org/data/NCBI_pep/
Eremothecium_cymbalariae_DBVPG#7215	http://rsat01.biologie.ens.fr/rsa-tools//data/genomes/Eremothecium_cymbalariae_DBVPG_7215/genome/
Eremothecium gossypii	http://www.genolevures.org/download.html#ergo
Fibroporia_radiculosa_TFFH_294	http://genome.jgi.doe.gov/pages/dynamicOrganismDownload.jsf?organism=Fibra1
Fusarium oxysporum lycopersici 4287.2	http://www.uniprot.org
Fusarium verticillioides 7600.3	http://www.uniprot.org
Fusarium_graminearum PH-1	http://www.broadinstitute.org/annotation/genome/fusarium_graminearum/MultiDownloads.html
Fusarium_solani	http://fungalgenomes.org/data/PEP/
Gaeumannomyces_graminis_var._tritici	http://fungalgenomes.org/data/NCBI_pep/
Glarea_lozoyensis_74030	http://fungalgenomes.org/data/NCBI_pep/
Grosmannia_clavigera_kw1407	http://fungalgenomes.org/data/NCBI_pep/
Heterobasidion annosum	ftp://ftp.jgi-psf.org/pub/JGI_data/Heterobasidion_annosum/
Kazachstania_africana_CBS_2517	http://rsat01.biologie.ens.fr/rsa-tools//data/genomes/Kazachstania_africana_CBS_2517/genome/
Kluyveromyces_lactis_NRRL_Y-1140	http://www.genolevures.org/download.html#klla
Komagataella_pastoris_GS115	http://fungalgenomes.org/data/NCBI_pep/
Laccaria_bicolor	http://fungalgenomes.org/data/PEP/
Lachancea_kluyveri	http://www.genolevures.org/download.html#sakl
Lachancea_thermotolerans_CBS_6340	http://www.genolevures.org/download.html#klth
Lecanicillium_muscarium	http://fungalgenomes.org/data/NCBI_pep/
Leptosphaeria_maculans_JN3	http://fungalgenomes.org/data/NCBI_pep/
Lodderomyces elongisporus 2605	http://www.uniprot.org
Magnaporthe_grisea	http://www.broadinstitute.org/cgi-bin/annotation/magnaporthe/download_license.cgi
Magnaporthe_oryzae_70-15_MO	http://rsat01.biologie.ens.fr/rsa-tools//data/genomes/Magnaporthe_oryzae_70-15_MO/genome/
Magnaporthe_poae_ATCC_64411	http://fungalgenomes.org/data/NCBI_pep/
Malassezia_globosa_CBS_7966	http://fungalgenomes.org/data/PEP/
Marssonina_brunnea	http://fungalgenomes.org/data/NCBI_pep/
Melampsora_laricis-populina_98AG31	ftp://ftp.jgi-psf.org/pub/JGI_data/Melampsora_laricis-populina/v1.0/
Metarhizium_acridum_CQMa_102	http://fungalgenomes.org/data/NCBI_pep/
Metarhizium_anisopliae_ARSEF_23	http://fungalgenomes.org/data/NCBI_pep/
Meyerozyma guilliermondii	http://www.broadinstitute.org/annotation/genome/candida_group/MultiDownloads.html
Microbotryum_violaceum_P1A1_Lamole	http://fungalgenomes.org/data/NCBI_pep/
Microsporum gypseum	http://www.broadinstitute.org/annotation/genome/dermatophyte_comparative/MultiDownloads.html
Millerozyma_farinosa_CBS_7064	http://fungalgenomes.org/data/NCBI_pep/
Mixia_osmundae_IAM_14324	http://genome.jgi.doe.gov/pages/dynamicOrganismDownload.jsf?organism=Mixos1
Moniliophthora_perniciosa_FA553	http://fungalgenomes.org/data/NCBI_pep/
Mortierella_verticillata	http://www.broadinstitute.org/annotation/genome/multicellularity_project/MultiDownloads.html
Mucor_circinelloides	http://genome.jgi-psf.org/Mucci1/Mucci1.download.ftp.html
Myceliophthora_thermophila_ATCC_42464	http://genome.jgi.doe.gov/pages/dynamicOrganismDownload.jsf?organism=Spoth2
Naumovozyma_castellii_CBS_4309	http://rsat01.biologie.ens.fr/rsa-tools//data/genomes/Naumovozyma_castellii_CBS_4309/genome/
Naumovozyma_dairenensis_CBS_421	http://fungalgenomes.org/data/NCBI_pep/
Nectria_haematococca_mpVI_77-13-4	ftp://ftp.jgi-psf.org/pub/JGI_data/Nectria_haematococca/annotation/v2.0/
Nematocida_parisii_ERTm1	http://fungalgenomes.org/data/NCBI_pep/
Neosartorya fischeri NRRL 181	http://www.uniprot.org
Neurospora_crassa_or74a	http://www.broadinstitute.org/annotation/genome/neurospora/MultiDownloads.html
Neurospora_discreta	ftp://ftp.jgi-psf.org/pub/JGI_data/Neurospora_discreta/
Neurospora_tetrasperma_FGSC_2509	ftp://ftp.jgi-psf.org/pub/JGI_data/Neurospora_tetrasperma/
Nosema_ceranae_BRL01	http://fungalgenomes.org/data/NCBI_pep/
Ogataea parapolymorpha DL-1	http://www.uniprot.org
Paracoccidioides_brasiliensis_pb01	http://www.broadinstitute.org/annotation/genome/paracoccidioides_brasiliensis/MultiDownloads.html
Penicillium_chrysogenum_Wisconsin_54-1255	http://fungalgenomes.org/data/PEP/
Pestalotiopsis fici W106-1	http://www.uniprot.org
Phaeosphaeria_nodorum	http://fungalgenomes.org/data/NCBI_pep/
Phanerochaete_chrysosporium	http://fungalgenomes.org/data/PEP/
Phycomyces_blakesleeanus	http://fungalgenomes.org/data/PEP/
Piriformospora_indica_DSM_11827	http://fungalgenomes.org/data/NCBI_pep/
Pneumocystis_jirovecii_SE8	http://fungalgenomes.org/data/NCBI_pep/
Podospora_anserina_DSM_980	http://fungalgenomes.org/data/PEP/
Postia placenta 44394	http://www.uniprot.org
Pseudocercospora_fijiensis	http://genome.jgi-psf.org/Mycfi1/Mycfi1.download.ftp.html
Puccinia graminis f. sp. tritici	http://www.broadinstitute.org/annotation/genome/puccinia_group/MultiDownloads.html
Puccinia_striiformis_pst-78	http://www.broadinstitute.org/annotation/genome/puccinia_group/MultiDownloads.html
Puccinia_triticina	http://www.broadinstitute.org/annotation/genome/puccinia_group/MultiDownloads.html
Punctularia strigosozonata HHB-11173	http://www.uniprot.org
Pyrenophora_teres_f._teres	http://fungalgenomes.org/data/NCBI_pep/
Pyrenophora_tritici-repentis	http://www.broadinstitute.org/annotation/genome/pyrenophora_tritici_repentis.3/MultiDownloads.html
Rhizopus_delemar_str. 99-880	http://fungalgenomes.org/data/NCBI_pep/
Rhodotorula_glutinis_ATCC_204091	http://fungalgenomes.org/data/NCBI_pep/
Saccharomyces_bayanus_MCYC_623	http://downloads.yeastgenome.org/sequence/fungi/S_bayanus/MCYC623/
Saccharomyces_castelli	http://downloads.yeastgenome.org/sequence/fungi/S_castellii/NRRL-Y12630/
Saccharomyces_cerevisiae_S288c	http://downloads.yeastgenome.org/sequence/S288C_reference/orf_protein/
Saccharomyces_kudriavzevii_IFO_1802	http://downloads.yeastgenome.org/sequence/fungi/S_kudriavzevii/IFO1802/
Saccharomyces_mikatae_IFO_1815	http://downloads.yeastgenome.org/sequence/fungi/S_mikatae/IFO1815/
Saccharomyces_paradoxus_NRRL_Y17217	http://downloads.yeastgenome.org/sequence/fungi/S_paradoxus/NRRL-Y17217/
Scheffersomyces stipitis	http://fungalgenomes.org/data/PEP/
Schizophyllum_commune_H4-8	ftp://ftp.jgi-psf.org/pub/JGI_data/Schizophyllum_commune/v1.0/
Schizosaccharomyces_cryophilus	http://www.broadinstitute.org/annotation/genome/schizosaccharomyces_group/MultiDownloads.html
Schizosaccharomyces_japonicus_str. yFS275	http://www.broadinstitute.org/annotation/genome/schizosaccharomyces_group/MultiDownloads.html
Schizosaccharomyces_octosporus	http://www.broadinstitute.org/annotation/genome/schizosaccharomyces_group/MultiDownloads.html
Schizosaccharomyces_pombe_972h	http://www.broadinstitute.org/annotation/genome/schizosaccharomyces_group/MultiDownloads.html
Sclerotinia_sclerotiorum	http://www.broadinstitute.org/annotation/genome/sclerotinia_sclerotiorum/MultiDownloads.html
Serpula_lacrymans_var._lacrymans_S7.3	http://genome.jgi-psf.org/SerlaS7_3_2/SerlaS7_3_2.download.ftp.html
Sordaria_macrospora	http://fungalgenomes.org/data/NCBI_pep/
Spathaspora_passalidarum_NRRL_Y-27907	http://genome.jgi.doe.gov/Spapa3/Spapa3.download.ftp.html
Spizellomyces_punctatus_DAOM_BR117	http://www.broadinstitute.org/annotation/genome/multicellularity_project/MultiDownloads.html
Sporisorium_reilianum_SRZ2	http://fungalgenomes.org/data/NCBI_pep/
Sporobolomyces_roseus	http://fungalgenomes.org/data/PEP/
Stereum_hirsutum_FP-91666_SS1	http://genome.jgi.doe.gov/pages/dynamicOrganismDownload.jsf?organism=Stehi1
Talaromyces marneffei	http://fungalgenomes.org/data/PEP/
Talaromyces_stipitatus_ATCC_10500	http://fungalgenomes.org/data/NCBI_pep/
Tetrapisispora blattae CBS 6284	http://www.uniprot.org
Tetrapisispora_phaffii_CBS_4417	http://fungalgenomes.org/data/NCBI_pep/
Thielavia_terrestris_NRRL_8126	http://genome.jgi-psf.org/Thite1/Thite1.download.ftp.html
Togninia minima UCRPA7	http://www.uniprot.org
Torulaspora_delbrueckii_CBS_1146	http://fungalgenomes.org/data/NCBI_pep/
Trametes versicolor FP-101664	http://www.uniprot.org
Tremella_mesenterica_DSM_1558	http://genome.jgi-psf.org/Treme1/Treme1.download.ftp.html
Trichoderma_atroviride	ftp://ftp.jgi-psf.org/pub/JGI_data/Trichoderma_atroviride/v1.0/
Trichoderma_virens_Gv29-8	http://genome.jgi-psf.org/TriviGv29_8_2/TriviGv29_8_2.download.ftp.html
Trichophyton_equinum_CBS_127.97	http://www.broadinstitute.org/annotation/genome/dermatophyte_comparative/MultiDownloads.html
Trichophyton_interdigitale_h6	http://www.broadinstitute.org/annotation/genome/dermatophyte_comparative/MultiDownloads.html
Trichophyton_rubrum_CBS_118892	http://www.broadinstitute.org/annotation/genome/dermatophyte_comparative/MultiDownloads.html
Trichophyton_tonsurans_CBS_112818	http://www.broadinstitute.org/annotation/genome/dermatophyte_comparative/MultiDownloads.html
Trichophyton_verrucosum_hki_0517	http://www.broadinstitute.org/annotation/genome/dermatophyte_comparative/MultiDownloads.html
Tuber_melanosporum_Mel28	http://fungalgenomes.org/data/NCBI_pep/
Uncinocarpus_reesii	http://fungalgenomes.org/data/NCBI_pep/
Ustilago_hordei_Uh4857-4	http://fungalgenomes.org/data/NCBI_pep/
Ustilago_maydis	http://www.broadinstitute.org/annotation/genome/ustilago_maydis.2/MultiDownloads.html
Vanderwaltozyma_polyspora_DSM_70294	http://fungalgenomes.org/data/PEP/
Verticillium_albo-atrum	http://www.broadinstitute.org/annotation/genome/verticillium_dahliae/MultiDownloads.html
Verticillium_dahliae_vdls.17	http://www.broadinstitute.org/annotation/genome/verticillium_dahliae/MultiDownloads.html
Wallemia_sebi_CBS_633.66	http://genome.jgi.doe.gov/pages/dynamicOrganismDownload.jsf?organism=Walse1
Yarrowia lipolytica	http://www.genolevures.org/download.html#yali
Zygosaccharomyces rouxii 732	http://www.uniprot.org
