# Supplementary material for: Emergence and evolution of yeast prion and prion-like proteins
Source: BMC Evol Biol. 2016 Jan 25;16:24. doi: 10.1186/s12862-016-0594-3 (PMC4727409; doi:10.1186/s12862-016-0594-3)
Supplement: Additional file 5: Table S2. — Gene Ontology process category enrichments. (TXT 1 kb) [file 12862_2016_594_MOESM5_ESM.txt]

Supplementary Table 2: 

GO Process term enrichments for new (Saccharomycetes-specific) NQ-rich domains in Saccharomyces cerevisiae* 
- - - - - - - - - - - - - - - - - - - - - - - - - - - - - - - - - - - - - - - - - - - - - - - - - - - - - - 

GO term	Description	P-value	FDR q-value	
GO:0010468	regulation of gene expression	1.95E-6	9.06E-3	
GO:0006357	regulation of transcription from RNA polymerase II promoter	5.84E-6	1.36E-2	
GO:0060255	regulation of macromolecule metabolic process	1.08E-5	1.68E-2	
GO:2000112	regulation of cellular macromolecule biosynthetic process	3.3E-5	3.84E-2	
GO:0010556	regulation of macromolecule biosynthetic process	3.7E-5	3.44E-2	
GO:0031326	regulation of cellular biosynthetic process	6.15E-5	4.77E-2	
GO:0009889	regulation of biosynthetic process	6.26E-5	4.16E-2	
GO:0006355	regulation of transcription, DNA-templated	7.28E-5	4.23E-2	
GO:2001141	regulation of RNA biosynthetic process	7.42E-5	3.84E-2	
GO:1903506	regulation of nucleic acid-templated transcription	7.42E-5	3.45E-2	
GO:0051171	regulation of nitrogen compound metabolic process	8.57E-5	3.63E-2	
GO:0019222	regulation of metabolic process	8.82E-5	3.42E-2	
GO:0006073	cellular glucan metabolic process	9.64E-5	3.45E-2	
GO:0044042	glucan metabolic process	9.64E-5	3.2E-2	
GO:0051252	regulation of RNA metabolic process	1.05E-4	3.27E-2	
GO:0080090	regulation of primary metabolic process	1.4E-4	4.09E-2	
GO:0031323	regulation of cellular metabolic process	1.63E-4	4.47E-2	

* determined using GOrilla (http://cbl-gorilla.cs.technion.ac.il/GOrilla) 
